# Supplementary material for: Metabolic syndrome related gene signature predicts the prognosis of patients with pancreatic ductal carcinoma. A novel link between metabolic dysregulation and pancreatic ductal carcinoma
Source: Cancer Cell Int. 2021 Dec 20;21:698. doi: 10.1186/s12935-021-02378-w (PMC8690436; doi:10.1186/s12935-021-02378-w)
Supplement: Supplementary file 1 — Additional file 1: The clinical information of 95 PDAC patients from the First Affiliated Hospital of Wenzhou Medical University. [file 12935_2021_2378_MOESM1_ESM.xlsx]

## Sheet: a
id	chemotherapy	a	b	t	n	m	surgery	state	time	dg	futime	fustat	sex	age	bmi	alb	cho1	cho2	cho3	cho4	CEA	CA199	hp
872886	0	0	0	2	0	0	1	0	2308	0	2308	0	2	79	20.7612	34.9	3.27	1.28	1.02	1.51	3.2	<0.8	1
1141276	1	0	0	2	1	0	1	1	1788	1	1931	0	2	63	19.9594	36.5	4.19	1.6	0.8	2.7			0
1161627	1	0	0			0	1	0	120	0	120	0	1	62	21.0938	45.4	5.86	2	1.04	3.87	3.6	944	0
1162349	0	0	0	2	1	1	1	0	320	0	320	0	1	44	17.898	42.5	6.32	0.84	2.25	2.93	1.9	286.3	0
1165926	1	0	1	3	0	0	1	1	1139	1	2112	0	2	57	22.8928	34.5	4.13	0.7	1.6	1.97	6.1	134.8	0
1264486	1	1	1	3	1	1	1	1	1547	0	1582	0	1	60	20.4294	43.5	5.35	0.98	1.46	3.67	1.1	76.4	0
1318427	0	0	0			0	1	0	1476	0	1476	0	1	38	19.1953	43.3	4.9	1.2	1.24	2.96	1.1	14.5	0
1301917	0	1	0	3	0	0	1	0	1468	1	1468	0	1	68	25.5296	37.4	5.64	0.81	1.03	3.79	1.4	<0.8	1
1322975	0	0	0	3		1	1	0	1333	0	1357	0	1	24	22.0386	28.1	5.04	1.58	1.62	2.82	0.6	4	0
1323793	1	1	1	2	0	0	1	0	1184	0	1184	0	1	57	24.1217	37.4	5.05	2.93	0.36	3.2	1.2	26.8	0
1263213	1	0	1	2	2	1	1	0	349	0	349	0	2	62	20.8594	35	4.2	1.12	0.7	2.54	1.5	12.1	0
1448580	1	0	0	3	1	0	1		144	0	144	0	2	49	22.5306	38.2	3.19	0.87	0.83	1.83	0.3	7.9	0
1468673	1	1	1	2	2	1	1	0	949	0	917	0	2	55	22.4913	44.3	4.53	1.41	1.51	2.39			0
1468990	1	0	0	2	0	0	1	0	839	0	839	0	1	77	24.8358	34.6	4.19	2.63	0.22	2.86	3.6	56.6	0
1504815	1	0	1	2	0	0	1	1	712	1	805	0	2	57	23.6614	40.6	4.14	2.67	0.71	1.93	1.1	261.3	1
1512249	0	1	0	3	1	1	1	1	210	0	768	0	2	41	20.3816	30.4	4.59	1.35	0.81	3.24	1.5	82.7	0
1526630	1	0	1	2	1	1	1	1	516	1	715	0	1	61	36.8889	39.7	9.71	2.62	0.77	5.69	1.2	179.2	1
1527059	0	0	1	2	1	1	1	0	588	1	588	0	2	68	19.5502	37	5.41	0.89	0.93	2.8	5.1	506.6	0
1284766	1	0	1	3	0	0	1	0	329	1	329	0	2	68	24.977	34.4	6.91	1.59	0.39	5.17	3.9	708.4	1
1577659	1	0	1	2	0	0	1	0	545	0	545	0	2	59	17.5771	39.6	6.32	0.48	2.2	2.42	4.2	228	0
1109967	0	1	1	3	1	0	1	0	413	1	413	0	2	73	23.8754	40.6	2.41	0.76	0.77	1.33			1
1604088	1	0	1	2	1	1	1	0	339	1	353	0	1	67	23.4337	35.7	6.04	1.68	0.72	3.66	4.9	95	1
1601536	1	0	0	2	0	0	1	0	233	1	444	0	1	67	20.4082	35.5	4.57	1	1.14	2.57			1
1610225	1	1	0	3	2	1	1	0	440	0	440	0	2	57	22.0386	35	17.6	3.55	0.52	13.25			0
1615915	1	0	1	3	1	0	1	0	392	1	392	0	1	72	24	36.7	5.25	1.89	0.57	3.14	1.8	43.2	1
1622754	1	0	0	3	2	1	1	0	187	0	187	0	2	79	22.0386	40.8	5.71	2.06	0.72	3.46	15.9	1407.9	0
1372968	0	0	1	2	1	0	1	1	46	0	493	0	2	66	21.5139	36	5.38	1.45	0.88	3.31			1
1644308	0	0	0	2	0	0	1	0	31	0	66	0	2	58	17.7557	35.4	6	3.46	0.24	4.35	4.5	1059.9	0
1645946	0	1	0	2	0	0	1	0	168	0	168	0	1	68	19.5312	38.6	5.72	0.83	1.44	3.27	4.8	19.4	0
1289003	1	1	0	3	0	0	1	0	322	0	317	0	1	55	21.4844	41.5	5.51	1.77	0.9	3.32	0.4	12	0
1661888	1	0	0	3	2	0	1	1	28	1	313	0	2	65	22.0522	39.2	3.55	1.23	0.57	2.3	2.6	1375.5	1
1228834	1	1	0	3	0	1	1	0	1241	0	1241	0	1	63	23.7253	37.3	425	1.92	0.74	2.44	2.2	134.3	0
1370260	0	0	1	2	0	0	1	0	966	0	966	0	2	58	22.2222	33.2	4.08	1.02	1.07	2.19	3.4	114.2	0
1390949	0	1	0	3	1	1	1	0	150	0	150	0	1	63	17.7154	43.6	6.16	1.48	1.11	3.98	2.3	252.6	0
1392106	1	0	1	3	0	0	1	1	153	0	340	0	2	50	23.1834	37.6	3.8	3.12	0.23	2.33	1.3	25.6	0
1396412	1	0	1	2	1	0	1	0	1036	0	1036	0	2	69	20.3125	37.3	3.76	0.78	0.62	2.58			0
1152764	0	0	0			0	1	1	132	0	777	0	2	38	24.8591	42.7	5.26	4.29	0.99	2.42			0
859867	1	0	0	2	2	0	1	1	34	1	44	1	1	64	19.9792	39	4.12	2.04	1.23	2.06	1.5	1764	1
867707	0	1	1	3	0	0	1	1	238	1	249	1	2	73	16.8962	33.9	4.19	0.85	0.55	2.54			0
1110612	0	0	0	2	1	1	1	1	62	1	62	1	2	67	19.7599	36.2	4.88	1.35	1.24	2.86	120	<0.8	0
1116104	1	0	0	3	0	0	1	1	791	0	917	1	1	49	20.255	36	2.02	0.99	0.68	0.94	4.3	48.1	0
1211441	0	0	0	2	1	0	1	1	203	0	919	1	2	41	23.084	42.1	7.95	2.54	0.95	4.45	1.3	53.1	0
849907	1	0	0	3	2	1	1	1	150	0	596	1	1	62	15.8173	33.6	2.92	0.38	1.08	1.37	8.5	1557.4	0
850788	0	0	0			0	1	1	673	0	796	1	2	39	22.4913	42.8	6.44	2.91	0.81	3.95	1.7	148.7	0
863466	0	0	0	2	0	1	1	1	94	1	196	1	2	73	25.711	42.4	5.45	2.66	0.44	2.99	2.2	860.2	0
880438	1	0	0	2	1	0	1	1	156	1	190	1	1	59	18.9745	40	4.84	1.45	0.96	3.01	2.3	<0.8	0
897326	0	0	0	3	2	0	1	1	291	0	61	1	1	64	20.8117	37.4	3.59	0.85	1.23	1.66			1
898407	1	0	0	2	0	0	1	1	1631	0	2398	1	1	54	20.7008	40.4	5.27	0.9	2.07	2.46	1	32.9	0
1118654	1	1	1			1	1	1	88	0	276	1	1	39	22.8624	37.2	3.53	0.88	1.17	2.06	0.7	26.4	0
1146187	0	0	0	3	2	0	1	1	134	0	498	1	1	74	18.6115	38.7	6.2	3.87	0.25	3.82	12.8	957.2	0
1155042	1	0	0			1	1	1	95	1	424	1	1	59	22.6409	43.5	4.98	0.85	1.22	2.36	8.8	1251.1	1
1186218	1	0	0	2	2	0	1	1	120	1	480	1	1	67	22.2656	42.8	5.2	1.52	1.41	2.73	3.9	1669.6	1
1189874	0	0	0	3	1	0	1	0	432	0	431	1	1	67	20.4294	40.1	7.72	1.25	2.76	2.8	6.9	134.7	0
1194037	1	0	0	3	0	0	1	1	364	0	474	1	2	70	19.5312	36.2	3.57	0.98	0.69	2.4	280	5529.3	0
1196329	0	0	0	2	1	0	1	0	1386	0	1386	1	2	66	22.4001	37.5	4.54	2.11	0.41	2.51			0
1240653	1	0	0	4	2	1	1	1	54	1	54	1	1	69	24.6904	45.3	4.67	1.02	1.57	2.6	15.4	>19450	1
850355	0	0	0	2	1	0	1	1	144	1	250	1	1	57	19.5312	35.4	3.5	1.22	0.64	2.43	3.4	190.5	0
1150544	1	0	0			0	1	1	459	0	643	1	2	71	23.3067	43.2	6.06	1.67	1.47	3.62	23.4	367.5	1
1235713	0	0	0	3	2	1	1	1	182	0	287	1	1	69	26.1593	37.6	5.91	1.09	1.3	3.84			1
1239048	1	0	0	2	1	0	1	1	69	0	142	1	2	57	26.7712	43.9	6.11	1.79	1.11	4.19	1.3	41.9	0
1239730	1	0	0	3	0	0	1	1	545	1	808	1	2	64	19.6997	40.4	3.49	0.73	1.2	1.62	17.1	1044.4	0
1240299	1	0	0	3	0	0	1	1	434	0	537	1	2	55	21.0938	42.9	6.57	1.14	0.95	4.87	3.9	296.7	0
1285792	1	0	0	3	1	0	1		54	1	54	1	2	76	21.048	37.7	6.58	1.73	1.32	4.27	22.4	>2045	0
658159	1	0	0	2	0	0	1	1	627	0	976	1	2	75	32.039	36.4	5.98	3.37	0.71	3.52	3	99.5	1
1323328	1	1	0	3	0	0	1	1	1033	0	297	1	2	58	21.7555	36.7	4.58	2.83	0.48	2.52	1.8	22.7	1
1337842	1	1	0	3	2	0	1	1	296	0	390	1	1	67	21.6797	36.7	4.98	1.21	1.12	3	5	53.7	1
1531658	0	0	1	3	1	0	1	1	84	0	233	1	2	77	19.5312	39.7	4.08	1.32	1.38	1.69	3.3	60.1	0
1458323	1	0	0	3	2	1	1	1	241	0	628	1	2	58	23.3242	46.1	4.86	0.82	1.46	2.8	30	21.3	0
1469692	1	1	1	2	2	0	1	1	273	0	621	1	1	45	24.8889	40.9	3.01	1.33	0.42	2.37	6.7	49.2	0
1497649	1	0	0	3	0	0	1	1	521	0	721	1	2	35	20.0773	42.9	5.24	1.26	0.92	3.43	2.6	69.9	0
1501197	0	0	1	2	2	1	1	1	406	0	703	1	2	67	18.8271	33.5	4.65	1.28	0.24	3.55	4.1	109.8	0
1505555	0	1	1	2	1	0	1	1	70	0	417	1	1	60	19.6506	37.8	3.77	0.87	1.03	2.4	3.5	94.5	0
1512227	0	0	1	3	2	0	1	1	89	0	387	1	1	53	22.2222	46.4	5.84	2.5	0.87	3.51	0.5	29.3	1
1514819	1	0	0			0	1	1	473	0	538	1	2	72	16.7657	36.3	6.71	1.61	1.03	4.2	1.4	36.9	0
1547224	1	0	1	2	1	0	1	1	114	0	586	1	2	64	25.9107	31.9	1.31	0.83	0.14	0.63	5.6	613.8	0
1564316	0	0	1	3	1	1	1	1	110	0	403	1	1	46	19.721	44.1	4.54	0.69	1.26	2.48	2.8	319.1	0
1575427	1	0	0	2	0	0	1	1	94	1	94	1	2	72	17.8926	30.5	9.78	1.12	0.38	8.83	169.6	296.5	1
647720	0	0	0	3	1	0	1	1	61	0	226	1	2	80	24.8016	37.8	4.92	0.92	1	2.96	6.3	578.3	1
610378	0	1	0	3	1	1	1	0	17	0	17	1	2	62	33.2031	37.3	5.07	2.76	0.33	3.63			0
1624143	1	1	1	2	0	0	1	1	136	0	282	1	1	64	24.375	37.5	6.59	0.77	1.94	2.87	1.6	143.5	1
1652814	1	0	0	2	2	0	1	1	80	1	284	1	2	61	21.2585	38.2	6.77	0.47	2.9	1.36	2.6	119	0
1346164	0	0	1	2	0	0	1	1	559	1	475	1	2	51	22.4913	33.8	23.71	4.44	0.59	18.45			0
1355897	1	0	0			0	1	1	595	0	837	1	2	49	19.5918	42.3	7.6	0.8	2.58	3.6	3.8	30.7	0
1364116	0	0	0	3	0	0	1	1	164	0	210	1	2	65	22.2656	38.5	4.58	1.77	1.25	2.56	1.5	189.4	1
1113600	0	0	0	2	0	0	1	1	114	0	286	1	2	68	23.9995	41	2.86	0.68	0.96	1.48	2	924	1
1365491	0	1	1	2	1	1	1	1	35	0	584	1	2	42	22.4432	39.4	6.13	3.66	0.57	4.31	5.5	54.7	0
1387678	0	1	0	2	0	0	1	1	7	0	123	1	2	76	22.3214	37	4.45	2	0.32	3.41	7.6	5736.5	1
1392093	0	0	0	2	0	0	1	1	222	0	483	1	2	38	22.542	36	3.84	0.7	0.85	2.51	1.8	7.7	0
1399171	0	0	1	2	0	0	1	1	280	0	376	1	1	67	17.9688	37.2	3.78	1.6	1.47	1.26	4.9	415.7	0
1412647	0	0	0	2	0	0	1	1	559	0	1089	1	1	40	24.8603	39.8	5.44	0.79	1.6	3.07	1.1	9.6	0
1412157	1	1	1	3	1	0	1	1	118	0	224	1	2	55	22.6474	40.3							1
1417157	0	0	0	3	0	0	1	1	154	1	198	1	1	77	16.4366	24.5	4.33	1.21	0.85	2.73			1
1424366	1	0	0	3	1	1	1	1	62	0	160	1	2	78	20.4294	28.3	10.2	3.36	0.28	9.59	6	315.2	1
1429316	0	0	1	3	1	1	1	1	202	1	327	1	2	68	22.7732	34.3	4.35	1.49	0.86	2.48	10	192.3	1
